# Supplementary material for: Outcomes after Flow Diverter Treatment in Subarachnoid Hemorrhage: A Meta-Analysis and Development of a Clinical Prediction Model (OUTFLOW)
Source: Brain Sci. 2022 Mar 15;12(3):394. doi: 10.3390/brainsci12030394 (PMC8946659; doi:10.3390/brainsci12030394)
Supplement: Supplementary file 1 [file brainsci-12-00394-s001.zip]

Archive with 1 entries (1 files):
- brainsci-1608530-supplementary.pdf
